# Supplementary material for: An Experimental Framework for Developing Point-of-Need Biosensors: Connecting Bio-Layer Interferometry and Electrochemical Impedance Spectroscopy
Source: Biosensors (Basel). 2022 Oct 29;12(11):938. doi: 10.3390/bios12110938 (PMC9688365; doi:10.3390/bios12110938)
Supplement: Supplementary file 1 [file biosensors-12-00938-s001.zip]

Archive with 1 entries (1 files):
- biosensors-1979349-supplementary.pdf
